# Supplementary material for: Evaluation of Two Ecosystem Services Provided by a Pistia stratiotes Population on the Pacific Coast of South America
Source: Biology (Basel). 2024 Jul 29;13(8):573. doi: 10.3390/biology13080573 (PMC11351440; doi:10.3390/biology13080573)
Supplement: Supplementary file 1 [file biology-13-00573-s001.zip]

Archive with 1 entries (1 files):
- biology-3100074-supplementary.pdf
